# Supplementary material for: Cortical Seizures in FoxG1+/− Mice are Accompanied by Akt/S6 Overactivation, Excitation/Inhibition Imbalance and Impaired Synaptic Transmission
Source: Int J Mol Sci. 2019 Aug 24;20(17):4127. doi: 10.3390/ijms20174127 (PMC6747530; doi:10.3390/ijms20174127)
Supplement: Supplementary file 1 [file ijms-20-04127-s001.zip]

Archive with 1 entries (1 files):
- Testa et al. - Supplementary Table S1.xlsx
