# Supplementary material for: Cortical Seizures in FoxG1+/− Mice are Accompanied by Akt/S6 Overactivation, Excitation/Inhibition Imbalance and Impaired Synaptic Transmission
Source: Int J Mol Sci. 2019 Aug 24;20(17):4127. doi: 10.3390/ijms20174127 (PMC6747530; doi:10.3390/ijms20174127)
Supplement: Supplementary file 1 [file ijms-20-04127-s001.zip › Testa et al. - Supplementary Table S1.xlsx]

## Sheet: Foglio1
Pathway ID - Pathway description - Species - (number of genes)
mmu01100 Metabolic pathways Mus musculus (mouse) (765)
mmu05200 Pathways in cancer Mus musculus (mouse) (330)
mmu04151 PI3K Akt signaling pathway Mus musculus (mouse) (225)
mmu05165 Human papillomavirus infection Mus musculus (mouse) (215)
mmu04010 MAPK signaling pathway Mus musculus (mouse) (189)
mmu04080 Neuroactive ligand receptor interaction Mus musculus (mouse) (179)
mmu05168 Herpes simplex virus 1 infection Mus musculus (mouse) (178)
mmu05206 MicroRNAs in cancer Mus musculus (mouse) (159)
mmu04014 Ras signaling pathway Mus musculus (mouse) (145)
mmu04144 Endocytosis Mus musculus (mouse) (145)
mmu04510 Focal adhesion Mus musculus (mouse) (142)
mmu04015 Rap1 signaling pathway Mus musculus (mouse) (142)
mmu05205 Proteoglycans in cancer Mus musculus (mouse) (140)
mmu04024 cAMP signaling pathway Mus musculus (mouse) (138)
mmu04360 Axon guidance Mus musculus (mouse) (136)
mmu04810 Regulation of actin cytoskeleton Mus musculus (mouse) (134)
mmu05166 Human T cell leukemia virus 1 infection Mus musculus (mouse) (133)
mmu04020 Calcium signaling pathway Mus musculus (mouse) (129)
mmu04060 Cytokine cytokine receptor interaction Mus musculus (mouse) (125)
mmu04714 Thermogenesis Mus musculus (mouse) (125)
mmu05163 Human cytomegalovirus infection Mus musculus (mouse) (124)
mmu04022 cGMP PKG signaling pathway Mus musculus (mouse) (120)
mmu05225 Hepatocellular carcinoma Mus musculus (mouse) (116)
mmu05203 Viral carcinogenesis Mus musculus (mouse) (115)
mmu04310 Wnt signaling pathway Mus musculus (mouse) (112)
mmu05202 Transcriptional misregulation in cancer Mus musculus (mouse) (111)
mmu04062 Chemokine signaling pathway Mus musculus (mouse) (111)
mmu04390 Hippo signaling pathway Mus musculus (mouse) (110)
mmu05170 Human immunodeficiency virus 1 infection Mus musculus (mouse) (110)
mmu05016 Huntington disease Mus musculus (mouse) (110)
mmu04934 Cushing syndrome Mus musculus (mouse) (105)
mmu04150 mTOR signaling pathway Mus musculus (mouse) (104)
mmu05161 Hepatitis B Mus musculus (mouse) (102)
mmu05167 Kaposi sarcoma associated herpesvirus infection Mus musculus (mouse) (102)
mmu05010 Alzheimer disease Mus musculus (mouse) (101)
mmu05169 Epstein Barr virus infection Mus musculus (mouse) (101)
mmu04530 Tight junction Mus musculus (mouse) (101)
mmu04218 Cellular senescence Mus musculus (mouse) (99)
mmu05226 Gastric cancer Mus musculus (mouse) (98)
mmu04921 Oxytocin signaling pathway Mus musculus (mouse) (98)
mmu04140 Autophagy animal Mus musculus (mouse) (97)
mmu04261 Adrenergic signaling in cardiomyocytes Mus musculus (mouse) (97)
mmu04550 Signaling pathways regulating pluripotency of stem cells Mus musculus (mouse) (96)
mmu04072 Phospholipase D signaling pathway Mus musculus (mouse) (95)
mmu04910 Insulin signaling pathway Mus musculus (mouse) (95)
mmu05224 Breast cancer Mus musculus (mouse) (95)
mmu03013 RNA transport Mus musculus (mouse) (94)
mmu05418 Fluid shear stress and atherosclerosis Mus musculus (mouse) (92)
mmu04371 Apelin signaling pathway Mus musculus (mouse) (91)
mmu04723 Retrograde endocannabinoid signaling Mus musculus (mouse) (90)
mmu04141 Protein processing in endoplasmic reticulum Mus musculus (mouse) (89)
mmu04068 FoxO signaling pathway Mus musculus (mouse) (89)
mmu05152 Tuberculosis Mus musculus (mouse) (88)
mmu05160 Hepatitis C Mus musculus (mouse) (88)
mmu05034 Alcoholism Mus musculus (mouse) (86)
mmu04152 AMPK signaling pathway Mus musculus (mouse) (85)
mmu04919 Thyroid hormone signaling pathway Mus musculus (mouse) (85)
mmu05164 Influenza A Mus musculus (mouse) (84)
mmu04728 Dopaminergic synapse Mus musculus (mouse) (84)
mmu04120 Ubiquitin mediated proteolysis Mus musculus (mouse) (84)
mmu04110 Cell cycle Mus musculus (mouse) (83)
mmu00230 Purine metabolism Mus musculus (mouse) (83)
mmu04210 Apoptosis Mus musculus (mouse) (83)
mmu04932 Non alcoholic fatty liver disease (NAFLD) Mus musculus (mouse) (82)
mmu04071 Sphingolipid signaling pathway Mus musculus (mouse) (82)
mmu04514 Cell adhesion molecules (CAMs) Mus musculus (mouse) (81)
mmu04630 JAK STAT signaling pathway Mus musculus (mouse) (80)
mmu04722 Neurotrophin signaling pathway Mus musculus (mouse) (80)
mmu05135 Yersinia infection Mus musculus (mouse) (80)
mmu04621 NOD like receptor signaling pathway Mus musculus (mouse) (79)
mmu04915 Estrogen signaling pathway Mus musculus (mouse) (78)
mmu04270 Vascular smooth muscle contraction Mus musculus (mouse) (78)
mmu04926 Relaxin signaling pathway Mus musculus (mouse) (77)
mmu04611 Platelet activation Mus musculus (mouse) (76)
mmu04670 Leukocyte transendothelial migration Mus musculus (mouse) (76)
mmu04145 Phagosome Mus musculus (mouse) (76)
mmu03010 Ribosome Mus musculus (mouse) (75)
mmu05162 Measles Mus musculus (mouse) (75)
mmu05012 Parkinson disease Mus musculus (mouse) (75)
mmu04380 Osteoclast differentiation Mus musculus (mouse) (75)
mmu04725 Cholinergic synapse Mus musculus (mouse) (75)
mmu04724 Glutamatergic synapse Mus musculus (mouse) (74)
mmu04066 HIF 1 signaling pathway Mus musculus (mouse) (74)
mmu04217 Necroptosis Mus musculus (mouse) (74)
mmu04350 TGF beta signaling pathway Mus musculus (mouse) (71)
mmu05215 Prostate cancer Mus musculus (mouse) (71)
mmu04931 Insulin resistance Mus musculus (mouse) (70)
mmu04933 AGE RAGE signaling pathway in diabetic complications Mus musculus (mouse) (69)
mmu04916 Melanogenesis Mus musculus (mouse) (69)
mmu05145 Toxoplasmosis Mus musculus (mouse) (69)
mmu04928 Parathyroid hormone synthesis, secretion and action Mus musculus (mouse) (68)
mmu05222 Small cell lung cancer Mus musculus (mouse) (68)
mmu05142 Chagas disease (American trypanosomiasis) Mus musculus (mouse) (67)
mmu04142 Lysosome Mus musculus (mouse) (67)
mmu04740 Olfactory transduction Mus musculus (mouse) (66)
mmu04726 Serotonergic synapse Mus musculus (mouse) (66)
mmu04114 Oocyte meiosis Mus musculus (mouse) (66)
mmu05210 Colorectal cancer Mus musculus (mouse) (66)
mmu04713 Circadian entrainment Mus musculus (mouse) (65)
mmu04750 Inflammatory mediator regulation of TRP channels Mus musculus (mouse) (64)
mmu03040 Spliceosome Mus musculus (mouse) (64)
mmu05231 Choline metabolism in cancer Mus musculus (mouse) (64)
mmu00190 Oxidative phosphorylation Mus musculus (mouse) (64)
mmu01200 Carbon metabolism Mus musculus (mouse) (64)
mmu04660 T cell receptor signaling pathway Mus musculus (mouse) (63)
mmu04925 Aldosterone synthesis and secretion Mus musculus (mouse) (62)
mmu04727 GABAergic synapse Mus musculus (mouse) (61)
mmu04211 Longevity regulating pathway Mus musculus (mouse) (61)
mmu04668 TNF signaling pathway Mus musculus (mouse) (61)
mmu05146 Amoebiasis Mus musculus (mouse) (60)
mmu01521 EGFR tyrosine kinase inhibitor resistance Mus musculus (mouse) (60)
mmu04512 ECM receptor interaction Mus musculus (mouse) (59)
mmu01522 Endocrine resistance Mus musculus (mouse) (59)
mmu05032 Morphine addiction Mus musculus (mouse) (59)
mmu04911 Insulin secretion Mus musculus (mouse) (59)
mmu04064 NF kappa B signaling pathway Mus musculus (mouse) (58)
mmu04666 Fc gamma R mediated phagocytosis Mus musculus (mouse) (58)
mmu04012 ErbB signaling pathway Mus musculus (mouse) (58)
mmu04922 Glucagon signaling pathway Mus musculus (mouse) (58)
mmu04625 C type lectin receptor signaling pathway Mus musculus (mouse) (58)
mmu05235 PD L1 expression and PD 1 checkpoint pathway in cancer Mus musculus (mouse) (57)
mmu05414 Dilated cardiomyopathy (DCM) Mus musculus (mouse) (57)
mmu04070 Phosphatidylinositol signaling system Mus musculus (mouse) (57)
mmu04540 Gap junction Mus musculus (mouse) (57)
mmu03018 RNA degradation Mus musculus (mouse) (56)
mmu03015 mRNA surveillance pathway Mus musculus (mouse) (56)
mmu04659 Th17 cell differentiation Mus musculus (mouse) (55)
mmu04650 Natural killer cell mediated cytotoxicity Mus musculus (mouse) (55)
mmu04972 Pancreatic secretion Mus musculus (mouse) (54)
mmu05410 Hypertrophic cardiomyopathy (HCM) Mus musculus (mouse) (54)
mmu04970 Salivary secretion Mus musculus (mouse) (54)
mmu04520 Adherens junction Mus musculus (mouse) (54)
mmu05412 Arrhythmogenic right ventricular cardiomyopathy (ARVC) Mus musculus (mouse) (54)
mmu00564 Glycerophospholipid metabolism Mus musculus (mouse) (54)
mmu04146 Peroxisome Mus musculus (mouse) (53)
mmu04912 GnRH signaling pathway Mus musculus (mouse) (53)
mmu04914 Progesterone mediated oocyte maturation Mus musculus (mouse) (52)
mmu05212 Pancreatic cancer Mus musculus (mouse) (52)
mmu05220 Chronic myeloid leukemia Mus musculus (mouse) (51)
mmu04974 Protein digestion and absorption Mus musculus (mouse) (50)
mmu05214 Glioma Mus musculus (mouse) (50)
mmu04620 Toll like receptor signaling pathway Mus musculus (mouse) (49)
mmu04137 Mitophagy animal Mus musculus (mouse) (49)
mmu04721 Synaptic vesicle cycle Mus musculus (mouse) (49)
mmu04971 Gastric acid secretion Mus musculus (mouse) (49)
mmu01524 Platinum drug resistance Mus musculus (mouse) (46)
mmu05223 Non small cell lung cancer Mus musculus (mouse) (46)
mmu05211 Renal cell carcinoma Mus musculus (mouse) (45)
mmu05221 Acute myeloid leukemia Mus musculus (mouse) (45)
mmu04730 Long term depression Mus musculus (mouse) (45)
mmu04260 Cardiac muscle contraction Mus musculus (mouse) (44)
mmu04924 Renin secretion Mus musculus (mouse) (44)
mmu04920 Adipocytokine signaling pathway Mus musculus (mouse) (44)
mmu04662 B cell receptor signaling pathway Mus musculus (mouse) (44)
mmu04917 Prolactin signaling pathway Mus musculus (mouse) (44)
mmu04657 IL 17 signaling pathway Mus musculus (mouse) (44)
mmu04115 p53 signaling pathway Mus musculus (mouse) (44)
mmu05217 Basal cell carcinoma Mus musculus (mouse) (43)
mmu01230 Biosynthesis of amino acids Mus musculus (mouse) (43)
mmu03008 Ribosome biogenesis in eukaryotes Mus musculus (mouse) (43)
mmu00562 Inositol phosphate metabolism Mus musculus (mouse) (43)
mmu05322 Systemic lupus erythematosus Mus musculus (mouse) (43)
mmu00010 Glycolysis / Gluconeogenesis Mus musculus (mouse) (43)
mmu04720 Long term potentiation Mus musculus (mouse) (42)
mmu05323 Rheumatoid arthritis Mus musculus (mouse) (42)
mmu05100 Bacterial invasion of epithelial cells Mus musculus (mouse) (42)
mmu04658 Th1 and Th2 cell differentiation Mus musculus (mouse) (42)
mmu05218 Melanoma Mus musculus (mouse) (42)
mmu05230 Central carbon metabolism in cancer Mus musculus (mouse) (42)
mmu05031 Amphetamine addiction Mus musculus (mouse) (41)
mmu05213 Endometrial cancer Mus musculus (mouse) (41)
mmu04213 Longevity regulating pathway multiple species Mus musculus (mouse) (39)
mmu04927 Cortisol synthesis and secretion Mus musculus (mouse) (39)
mmu05132 Salmonella infection Mus musculus (mouse) (39)
mmu05133 Pertussis Mus musculus (mouse) (39)
mmu04061 Viral protein interaction with cytokine and cytokine receptor Mus musculus (mouse) (39)
mmu04930 Type II diabetes mellitus Mus musculus (mouse) (37)
mmu04918 Thyroid hormone synthesis Mus musculus (mouse) (37)
mmu04664 Fc epsilon RI signaling pathway Mus musculus (mouse) (37)
mmu04370 VEGF signaling pathway Mus musculus (mouse) (37)
mmu00561 Glycerolipid metabolism Mus musculus (mouse) (37)
mmu05140 Leishmaniasis Mus musculus (mouse) (36)
mmu04640 Hematopoietic cell lineage Mus musculus (mouse) (36)
mmu03320 PPAR signaling pathway Mus musculus (mouse) (35)
mmu00240 Pyrimidine metabolism Mus musculus (mouse) (35)
mmu04340 Hedgehog signaling pathway Mus musculus (mouse) (35)
mmu04923 Regulation of lipolysis in adipocytes Mus musculus (mouse) (35)
mmu00510 N Glycan biosynthesis Mus musculus (mouse) (35)
mmu00480 Glutathione metabolism Mus musculus (mouse) (33)
mmu05014 Amyotrophic lateral sclerosis (ALS) Mus musculus (mouse) (33)
mmu04622 RIG I like receptor signaling pathway Mus musculus (mouse) (32)
mmu00310 Lysine degradation Mus musculus (mouse) (32)
mmu04976 Bile secretion Mus musculus (mouse) (32)
mmu00270 Cysteine and methionine metabolism Mus musculus (mouse) (31)
mmu05134 Legionellosis Mus musculus (mouse) (31)
mmu05030 Cocaine addiction Mus musculus (mouse) (31)
mmu04330 Notch signaling pathway Mus musculus (mouse) (31)
mmu05416 Viral myocarditis Mus musculus (mouse) (31)
mmu04742 Taste transduction Mus musculus (mouse) (31)
mmu04610 Complement and coagulation cascades Mus musculus (mouse) (31)
mmu04961 Endocrine and other factor regulated calcium reabsorption Mus musculus (mouse) (30)
mmu04979 Cholesterol metabolism Mus musculus (mouse) (30)
mmu00280 Valine, leucine and isoleucine degradation Mus musculus (mouse) (30)
mmu05144 Malaria Mus musculus (mouse) (29)
mmu00330 Arginine and proline metabolism Mus musculus (mouse) (28)
mmu01212 Fatty acid metabolism Mus musculus (mouse) (28)
mmu03460 Fanconi anemia pathway Mus musculus (mouse) (28)
mmu05321 Inflammatory bowel disease (IBD) Mus musculus (mouse) (28)
mmu04962 Vasopressin regulated water reabsorption Mus musculus (mouse) (27)
mmu04973 Carbohydrate digestion and absorption Mus musculus (mouse) (27)
mmu00983 Drug metabolism other enzymes Mus musculus (mouse) (27)
mmu00600 Sphingolipid metabolism Mus musculus (mouse) (27)
mmu00760 Nicotinate and nicotinamide metabolism Mus musculus (mouse) (26)
mmu00520 Amino sugar and nucleotide sugar metabolism Mus musculus (mouse) (26)
mmu05033 Nicotine addiction Mus musculus (mouse) (25)
mmu05219 Bladder cancer Mus musculus (mouse) (25)
mmu04136 Autophagy other Mus musculus (mouse) (25)
mmu00380 Tryptophan metabolism Mus musculus (mouse) (25)
mmu02010 ABC transporters Mus musculus (mouse) (25)
mmu00970 Aminoacyl tRNA biosynthesis Mus musculus (mouse) (25)
mmu00590 Arachidonic acid metabolism Mus musculus (mouse) (25)
mmu00982 Drug metabolism cytochrome P450 Mus musculus (mouse) (24)
mmu04960 Aldosterone regulated sodium reabsorption Mus musculus (mouse) (24)
mmu04710 Circadian rhythm Mus musculus (mouse) (24)
mmu04612 Antigen processing and presentation Mus musculus (mouse) (24)
mmu03050 Proteasome Mus musculus (mouse) (23)
mmu04215 Apoptosis multiple species Mus musculus (mouse) (23)
mmu04623 Cytosolic DNA sensing pathway Mus musculus (mouse) (23)
mmu00620 Pyruvate metabolism Mus musculus (mouse) (23)
mmu00565 Ether lipid metabolism Mus musculus (mouse) (23)
mmu00260 Glycine, serine and threonine metabolism Mus musculus (mouse) (23)
mmu03022 Basal transcription factors Mus musculus (mouse) (23)
mmu00350 Tyrosine metabolism Mus musculus (mouse) (22)
mmu05216 Thyroid cancer Mus musculus (mouse) (22)
mmu04913 Ovarian steroidogenesis Mus musculus (mouse) (22)
mmu03440 Homologous recombination Mus musculus (mouse) (22)
mmu05204 Chemical carcinogenesis Mus musculus (mouse) (22)
mmu05020 Prion diseases Mus musculus (mouse) (22)
mmu04978 Mineral absorption Mus musculus (mouse) (21)
mmu04940 Type I diabetes mellitus Mus musculus (mouse) (21)
mmu00640 Propanoate metabolism Mus musculus (mouse) (21)
mmu00980 Metabolism of xenobiotics by cytochrome P450 Mus musculus (mouse) (21)
mmu00410 beta Alanine metabolism Mus musculus (mouse) (20)
mmu04216 Ferroptosis Mus musculus (mouse) (20)
mmu04672 Intestinal immune network for IgA production Mus musculus (mouse) (20)
mmu00534 Glycosaminoglycan biosynthesis heparan sulfate / heparin Mus musculus (mouse) (20)
mmu00250 Alanine, aspartate and glutamate metabolism Mus musculus (mouse) (19)
mmu03410 Base excision repair Mus musculus (mouse) (18)
mmu00630 Glyoxylate and dicarboxylate metabolism Mus musculus (mouse) (18)
mmu00051 Fructose and mannose metabolism Mus musculus (mouse) (18)
mmu00512 Mucin type O glycan biosynthesis Mus musculus (mouse) (18)
mmu05150 Staphylococcus aureus infection Mus musculus (mouse) (18)
mmu00071 Fatty acid degradation Mus musculus (mouse) (18)
mmu03030 DNA replication Mus musculus (mouse) (18)
mmu00020 Citrate cycle (TCA cycle) Mus musculus (mouse) (18)
mmu00052 Galactose metabolism Mus musculus (mouse) (18)
mmu00514 Other types of O glycan biosynthesis Mus musculus (mouse) (18)
mmu00830 Retinol metabolism Mus musculus (mouse) (17)
mmu04950 Maturity onset diabetes of the young Mus musculus (mouse) (17)
mmu04130 SNARE interactions in vesicular transport Mus musculus (mouse) (17)
mmu05143 African trypanosomiasis Mus musculus (mouse) (17)
mmu03020 RNA polymerase Mus musculus (mouse) (17)
mmu00140 Steroid hormone biosynthesis Mus musculus (mouse) (17)
mmu03420 Nucleotide excision repair Mus musculus (mouse) (17)
mmu00030 Pentose phosphate pathway Mus musculus (mouse) (16)
mmu05320 Autoimmune thyroid disease Mus musculus (mouse) (16)
mmu05330 Allograft rejection Mus musculus (mouse) (15)
mmu04977 Vitamin digestion and absorption Mus musculus (mouse) (15)
mmu04392 Hippo signaling pathway multiple species Mus musculus (mouse) (15)
mmu05340 Primary immunodeficiency Mus musculus (mouse) (14)
mmu04744 Phototransduction Mus musculus (mouse) (14)
mmu00601 Glycosphingolipid biosynthesis lacto and neolacto series Mus musculus (mouse) (14)
mmu03060 Protein export Mus musculus (mouse) (14)
mmu04975 Fat digestion and absorption Mus musculus (mouse) (14)
mmu00500 Starch and sucrose metabolism Mus musculus (mouse) (14)
mmu04966 Collecting duct acid secretion Mus musculus (mouse) (14)
mmu01040 Biosynthesis of unsaturated fatty acids Mus musculus (mouse) (13)
mmu00604 Glycosphingolipid biosynthesis ganglio series Mus musculus (mouse) (13)
mmu00061 Fatty acid biosynthesis Mus musculus (mouse) (13)
mmu01523 Antifolate resistance Mus musculus (mouse) (13)
mmu00770 Pantothenate and CoA biosynthesis Mus musculus (mouse) (12)
mmu00532 Glycosaminoglycan biosynthesis chondroitin sulfate / dermatan sulfate Mus musculus (mouse) (12)
mmu00515 Mannose type O glycan biosynthesis Mus musculus (mouse) (12)
mmu00563 Glycosylphosphatidylinositol (GPI) anchor biosynthesis Mus musculus (mouse) (12)
mmu00790 Folate biosynthesis Mus musculus (mouse) (11)
mmu00220 Arginine biosynthesis Mus musculus (mouse) (11)
mmu00900 Terpenoid backbone biosynthesis Mus musculus (mouse) (11)
mmu00591 Linoleic acid metabolism Mus musculus (mouse) (11)
mmu03430 Mismatch repair Mus musculus (mouse) (11)
mmu00450 Selenocompound metabolism Mus musculus (mouse) (11)
mmu05332 Graft versus host disease Mus musculus (mouse) (11)
mmu04964 Proximal tubule bicarbonate reclamation Mus musculus (mouse) (11)
mmu00670 One carbon pool by folate Mus musculus (mouse) (11)
mmu03450 Non homologous end joining Mus musculus (mouse) (10)
mmu00730 Thiamine metabolism Mus musculus (mouse) (10)
mmu04614 Renin angiotensin system Mus musculus (mouse) (10)
mmu00340 Histidine metabolism Mus musculus (mouse) (10)
mmu00062 Fatty acid elongation Mus musculus (mouse) (10)
mmu00360 Phenylalanine metabolism Mus musculus (mouse) (10)
mmu00100 Steroid biosynthesis Mus musculus (mouse) (9)
mmu01210 2 Oxocarboxylic acid metabolism Mus musculus (mouse) (9)
mmu00430 Taurine and hypotaurine metabolism Mus musculus (mouse) (9)
mmu00650 Butanoate metabolism Mus musculus (mouse) (9)
mmu00592 alpha Linolenic acid metabolism Mus musculus (mouse) (8)
mmu00860 Porphyrin and chlorophyll metabolism Mus musculus (mouse) (8)
mmu00533 Glycosaminoglycan biosynthesis keratan sulfate Mus musculus (mouse) (8)
mmu00750 Vitamin B6 metabolism Mus musculus (mouse) (8)
mmu00910 Nitrogen metabolism Mus musculus (mouse) (8)
mmu00511 Other glycan degradation Mus musculus (mouse) (7)
mmu00531 Glycosaminoglycan degradation Mus musculus (mouse) (7)
mmu00603 Glycosphingolipid biosynthesis globo and isoglobo series Mus musculus (mouse) (7)
mmu00040 Pentose and glucuronate interconversions Mus musculus (mouse) (7)
mmu00740 Riboflavin metabolism Mus musculus (mouse) (6)
mmu00920 Sulfur metabolism Mus musculus (mouse) (6)
mmu00120 Primary bile acid biosynthesis Mus musculus (mouse) (6)
mmu04122 Sulfur relay system Mus musculus (mouse) (5)
mmu05310 Asthma Mus musculus (mouse) (5)
mmu00130 Ubiquinone and other terpenoid quinone biosynthesis Mus musculus (mouse) (5)
mmu00072 Synthesis and degradation of ketone bodies Mus musculus (mouse) (4)
mmu00053 Ascorbate and aldarate metabolism Mus musculus (mouse) (3)
mmu00524 Neomycin, kanamycin and gentamicin biosynthesis Mus musculus (mouse) (3)
mmu00290 Valine, leucine and isoleucine biosynthesis Mus musculus (mouse) (3)
mmu00780 Biotin metabolism Mus musculus (mouse) (3)
mmu00400 Phenylalanine, tyrosine and tryptophan biosynthesis Mus musculus (mouse) (3)
mmu00440 Phosphonate and phosphinate metabolism Mus musculus (mouse) (2)
mmu00471 D Glutamine and D glutamate metabolism Mus musculus (mouse) (1)
mmu00232 Caffeine metabolism Mus musculus (mouse) (1)
